# Supplementary material for: The Transverse Mechanical Axis of the Pelvis for Post-Operative Evaluation of Total Hip Arthroplasty
Source: Biomedicines. 2023 May 8;11(5):1397. doi: 10.3390/biomedicines11051397 (PMC10216800; doi:10.3390/biomedicines11051397)
Supplement: Supplementary file 1 [file biomedicines-11-01397-s001.zip]

Archive with 1 entries (1 files):
- biomedicines-2265941-supplementary.pdf
